# Supplementary material for: First-Line Bruton’s Tyrosine Kinase Inhibitor-Based Regimens for Mantle Cell Lymphoma
Source: Curr Oncol. 2026 Jul 17;33(7):426. doi: 10.3390/curroncol33070426 (PMC13409616; doi:10.3390/curroncol33070426)
Supplement: Supplementary file 1 [file curroncol-33-00426-s001.zip]

Archive with 1 entries (1 files):
- curroncol-4368728-supplementary.pdf
